# Supplementary material for: Real-Time Automatic Segmentation of Optical Coherence Tomography Volume Data of the Macular Region
Source: PLoS One. 2015 Aug 10;10(8):e0133908. doi: 10.1371/journal.pone.0133908 (PMC4530974; doi:10.1371/journal.pone.0133908)
Supplement: S1 Data — For each subject, the *.mat file contains raw images used for segmentation, the results of OCTRIMA 3D, the manual labelings from Observer 1 and Observer 2. (ZIP) [file pone.0133908.s002.zip]

Archive with 11 entries (10 files):
- FiletoShareforPONE/
- FiletoShareforPONE/Subject5.mat
- FiletoShareforPONE/Subject4.mat
- FiletoShareforPONE/Subject6.mat
- FiletoShareforPONE/Subject7.mat
- FiletoShareforPONE/Subject3.mat
- FiletoShareforPONE/Subject2.mat
- FiletoShareforPONE/Subject9.mat
- FiletoShareforPONE/Subject10.mat
- FiletoShareforPONE/Subject8.mat
- FiletoShareforPONE/Subject1.mat
